# Supplementary material for: Factors Influencing the Healthcare Workers’ Willingness to Receive the COVID-19 Booster Dose in Tuscany (Italy)
Source: Vaccines (Basel). 2023 Nov 24;11(12):1751. doi: 10.3390/vaccines11121751 (PMC10748028; doi:10.3390/vaccines11121751)
Supplement: Supplementary file 1 [file vaccines-11-01751-s001.zip]

Archive with 1 entries (1 files):
- vaccines-2695397-supplementary.pdf
